# Supplementary material for: Practice and lived experience of menstrual exiles (Chhaupadi) among adolescent girls in far-western Nepal
Source: PLoS One. 2018 Dec 10;13(12):e0208260. doi: 10.1371/journal.pone.0208260 (PMC6287853; doi:10.1371/journal.pone.0208260)
Supplement: S1 Dataset — (XLSX) [file pone.0208260.s003.xlsx]

## Sheet: Ghimire et al Data
S_N	Age	Family’s monthly income, $	Ethnicity	Education	Marital Status	Main occupation of family	Living place during menstruation	Chhaupadi practice	Eating place during menstruation	Place of excretion during menstruation	Food prohibited during menstruation	Frequency of bath during menstrual cycle	Material used to absorb menstrual blood	Frequency of changing pad or cloths	Place for drying washed clothes	Attended school during menstruation	Read books during menstruation	Physical issues encountered	Back and lower abdominal pain	Headache	Diarrhoea	Dehydration	Urine problem	Fever	Lonliness	Lack of interest	Irritation	Sleep disturbance	Dry skin	Itch and rash	Reproductive	Snake bite	Insect bite	Problems due to cold
3	14	142.857	Upper Caste	Middle school	Unmarried	Agriculture	Chhuikatero/Chhau shed	Practice	Outside home	Open Place	Dairy	Once	Clothes	More than 6 hours	Sunlight	Yes	Yes	None	No	No	No	Yes	No	No	No	No	No	No	No	No	None	No	No	Yes
4	17	66.6667	Dalit	High school	Unmarried	Agriculture	Livestock shed	Practice	Outside home	Open Place	Dairy	Once	Clothes	Less than 6 hours	Sunlight	Yes	Yes	None	No	No	No	No	No	No	No	No	No	No	No	No	None	No	No	Yes
5	14	66.6667	Upper Caste	Middle school	Unmarried	Non-agriculture	Livestock shed	Practice	Outside home	Temporary Toilet	Dairy	More than 3 times	Clothes	6 hours	Sunlight	Yes	Yes	None	No	No	No	No	No	No	No	No	No	No	No	No	None	No	No	Yes
6	15	95.2381	Upper Caste	High school	Unmarried	Agriculture	Courtyard	Practice	Outside home	Temporary Toilet	Dairy	Once	Clothes	Less than 6 hours	Sunlight	Yes	Yes	None	No	No	No	No	Yes	No	No	Yes	No	No	No	No	None	No	No	Yes
8	15	142.857	Upper Caste	High school	Unmarried	Agriculture	Livestock shed	Practice	Outside home	Temporary Toilet	Dairy	More than 3 times	Clothes	6 hours	Sunlight	Yes	Yes	None	No	No	No	No	No	No	No	No	No	No	No	No	None	No	No	Yes
10	17	333.333	Upper Caste	High school	Unmarried	Agriculture	Chhuikatero/Chhau shed	Practice	Outside home	Open Place	Dairy	Once	Clothes	6 hours	Sunlight	Yes	Yes	None	Yes	No	No	Yes	No	No	No	Yes	No	No	Yes	No	None	No	Yes	Yes
11	17	190.476	Upper Caste	High school	Unmarried	Agriculture	Livestock shed	Practice	Outside home	Open Place	Dairy	Once	Clothes	6 hours	Sunlight	Yes	No	None	Yes	Yes	Yes	No	No	No	No	No	No	No	No	No	None	Yes	Yes	Yes
12	16	142.857	Upper Caste	High school	Unmarried	Agriculture	Livestock shed	Practice	Outside home	Open Place	Dairy	More than 3 times	Clothes	More than 6 hours	Sunlight	Yes	Yes	None	No	No	No	No	No	No	No	No	No	No	No	No	None	No	No	No
13	18	190.476	Upper Caste	High school	Unmarried	Agriculture	Livestock shed	Practice	Place where stayed during menstruation	Temporary Toilet	Dairy	Once	Clothes	More than 6 hours	Sunlight	Yes	Yes	None	No	No	No	No	Yes	No	No	No	No	No	No	Yes	None	Yes	No	Yes
14	19	95.2381	Dalit	High school	Unmarried	Agriculture	Courtyard	Practice	Outside home	Open Place	Fruits and vegetables	Once	Clothes	6 hours	Sunlight	Yes	Yes	None	Yes	No	No	No	No	No	No	No	Yes	No	No	No	None	No	No	Yes
16	18	95.2381	Upper Caste	High school	Unmarried	Agriculture	Courtyard	Practice	Outside home	Open Place	Dairy	Once	Clothes	6 hours	Sunlight	Yes	Yes	None	No	No	No	No	No	No	No	No	Yes	No	No	No	None	No	No	Yes
18	17	95.2381	Dalit	High school	Married	Non-agriculture	Livestock shed	Practice	Outside home	Open Place	Dairy	Once	Clothes	More than 6 hours	Sunlight	Yes	Yes	None	Yes	No	Yes	Yes	Yes	No	Yes	Yes	Yes	Yes	No	Yes	None	No	Yes	Yes
19	15	95.2381	Upper Caste	High school	Unmarried	Agriculture	Livestock shed	Practice	Place where stayed during menstruation	Open Place	Dairy	Once	Homemade pad	6 hours	Sunlight	Yes	Yes	None	No	Yes	No	No	No	No	No	No	No	No	No	No	None	No	No	No
23	17	95.2381	Dalit	High school	Unmarried	Agriculture	Courtyard	Practice	Outside home	Open Place	Dairy	2-3 times	Clothes	6 hours	Sunlight	Yes	Yes	None	No	No	No	No	No	No	No	Yes	No	No	No	No	None	No	Yes	Yes
24	17	114.286	Upper Caste	High school	Unmarried	Agriculture	Livestock shed	Practice	Outside home	Open Place	Dairy	Once	Clothes	More than 6 hours	Sunlight	Yes	Yes	None	Yes	No	No	No	No	No	No	No	No	No	No	No	None	No	No	Yes
26	16	476.19	Upper Caste	High school	Unmarried	Non-agriculture	Livestock shed	Practice	Outside home	Temporary Toilet	Dairy	More than 3 times	Clothes	More than 6 hours	Sunlight	Yes	Yes	None	No	No	No	No	No	No	No	No	No	No	No	No	None	No	No	Yes
30	17	95.2381	Upper Caste	High school	Unmarried	Agriculture	Livestock shed	Practice	Place where stayed during menstruation	Open Place	Dairy	Once	Clothes	More than 6 hours	Inside living spaces	Yes	Yes	None	Yes	No	No	No	No	No	Yes	No	No	No	No	Yes	None	No	No	Yes
31	18	47.619	Upper Caste	High school	Married	Agriculture	Livestock shed	Practice	Outside home	Open Place	Dairy	Once	Clothes	6 hours	Sunlight	Yes	Yes	None	No	No	No	No	No	No	No	No	No	No	No	No	None	No	Yes	Yes
33	16	142.857	Upper Caste	Middle school	Unmarried	Agriculture	Livestock shed	Practice	Outside home	Open Place	Dairy	Once	Clothes	6 hours	Sunlight	Yes	Yes	None	Yes	No	No	No	No	No	No	Yes	No	No	No	No	None	No	No	No
36	14	380.952	Upper Caste	Middle school	Unmarried	Non-agriculture	Livestock shed	Practice	Place where stayed during menstruation	Open Place	Dairy	More than 3 times	Clothes	More than 6 hours	Sunlight	Yes	Yes	None	No	No	No	No	No	No	No	No	No	No	No	No	None	No	No	Yes
42	17	142.857	Upper Caste	High school	Married	Agriculture	Livestock shed	Practice	Outside home	Open Place	Dairy	Once	Clothes	More than 6 hours	Sunlight	Yes	Yes	None	No	No	No	No	No	No	Yes	No	No	No	No	No	None	No	No	No
44	14	285.714	Upper Caste	High school	Unmarried	Non-agriculture	Livestock shed	Practice	Outside home	Open Place	Dairy	Once	Clothes	More than 6 hours	Sunlight	Yes	Yes	None	No	No	No	No	No	No	No	No	No	No	No	No	None	No	No	Yes
47	14	95.2381	Upper Caste	High school	Unmarried	Agriculture	Livestock shed	Practice	Outside home	Open Place	Dairy	Once	Clothes	More than 6 hours	Sunlight	Yes	Yes	None	No	No	No	No	No	No	No	No	No	No	No	No	None	No	No	Yes
49	15	333.333	Upper Caste	High school	Unmarried	Agriculture	Livestock shed	Practice	Outside home	Open Place	Dairy	More than 3 times	Clothes	More than 6 hours	Sunlight	Yes	Yes	None	No	No	No	No	No	No	No	No	No	No	No	No	None	No	No	No
52	15	142.857	Dalit	Middle school	Unmarried	Agriculture	Livestock shed	Practice	Outside home	Open Place	Dairy	More than 3 times	Clothes	More than 6 hours	Sunlight	Yes	Yes	None	No	No	No	No	Yes	No	Yes	No	No	No	No	No	None	No	No	Yes
53	15	190.476	Upper Caste	Middle school	Unmarried	Agriculture	Courtyard	Practice	Outside home	Open Place	Dairy	More than 3 times	Clothes	More than 6 hours	Sunlight	Yes	Yes	None	No	No	No	No	No	No	No	Yes	No	No	No	No	None	No	No	Yes
54	15	95.2381	Dalit	Middle school	Unmarried	Agriculture	Livestock shed	Practice	Outside home	Open Place	Dairy	Once	Clothes	6 hours	Sunlight	Yes	Yes	None	No	No	No	No	No	No	No	No	Yes	No	No	No	None	Yes	No	Yes
55	14	142.857	Dalit	Middle school	Unmarried	Non-agriculture	Courtyard	Practice	Outside home	Open Place	Dairy	Once	Clothes	More than 6 hours	Sunlight	Yes	Yes	None	No	Yes	Yes	No	No	No	No	No	No	No	No	No	None	No	No	Yes
57	14	95.2381	Upper Caste	Middle school	Unmarried	Agriculture	Livestock shed	Practice	Outside home	Open Place	Dairy	More than 3 times	Clothes	6 hours	Sunlight	Yes	Yes	None	No	No	No	No	No	No	No	No	No	No	No	No	None	No	No	No
58	15	47.619	Upper Caste	High school	Unmarried	Agriculture	Livestock shed	Practice	Outside home	Open Place	Dairy	2-3 times	Clothes	Less than 6 hours	Sunlight	Yes	Yes	None	No	No	No	Yes	No	No	No	Yes	No	No	No	No	None	No	No	No
59	15	66.6667	Upper Caste	Middle school	Unmarried	Non-agriculture	Livestock shed	Practice	Outside home	Temporary Toilet	Dairy	Once	Clothes	6 hours	Sunlight	Yes	Yes	None	No	No	No	No	No	No	No	No	No	No	No	No	None	No	No	Yes
60	18	95.2381	Upper Caste	High school	Unmarried	Non-agriculture	Courtyard	Practice	Outside home	Temporary Toilet	Dairy	Once	Clothes	More than 6 hours	Sunlight	Yes	Yes	None	No	No	No	No	No	No	No	Yes	No	No	No	No	None	No	No	No
61	16	171.429	Upper Caste	High school	Unmarried	Non-agriculture	Livestock shed	Practice	Place where stayed during menstruation	Open Place	Dairy	Once	Clothes	More than 6 hours	Sunlight	Yes	Yes	None	No	Yes	No	No	No	No	No	Yes	No	No	No	No	None	No	No	No
62	15	476.19	Upper Caste	High school	Unmarried	Agriculture	Livestock shed	Practice	Outside home	Open Place	Dairy	More than 3 times	Clothes	6 hours	Sunlight	Yes	Yes	None	No	Yes	No	No	No	No	Yes	No	No	No	No	No	None	No	No	Yes
63	16	285.714	Dalit	Middle school	Unmarried	Non-agriculture	Livestock shed	Practice	Place where stayed during menstruation	Temporary Toilet	Dairy	Once	Clothes	6 hours	Sunlight	Yes	Yes	None	No	Yes	No	No	No	No	No	No	No	Yes	No	No	None	No	No	Yes
67	15	57.1429	Upper Caste	High school	Unmarried	Agriculture	Livestock shed	Practice	Place where stayed during menstruation	Temporary Toilet	Dairy	Once	Clothes	6 hours	Sunlight	Yes	Yes	None	No	Yes	Yes	No	No	No	No	Yes	No	No	No	No	None	No	No	Yes
68	15	104.762	Upper Caste	Middle school	Unmarried	Agriculture	Livestock shed	Practice	Place where stayed during menstruation	Open Place	Dairy	Once	Clothes	More than 6 hours	Sunlight	Yes	Yes	None	No	Yes	No	No	No	No	No	Yes	No	No	No	No	None	No	No	Yes
71	16	47.619	Upper Caste	High school	Unmarried	Agriculture	Livestock shed	Practice	Outside home	Temporary Toilet	Dairy	Once	Clothes	6 hours	Sunlight	Yes	Yes	None	No	Yes	Yes	No	No	No	No	Yes	No	No	No	No	None	No	No	Yes
73	16	190.476	Upper Caste	High school	Unmarried	Non-agriculture	Livestock shed	Practice	Place where stayed during menstruation	Temporary Toilet	Dairy	Once	Clothes	6 hours	Sunlight	Yes	Yes	None	No	No	No	No	No	No	No	No	No	No	No	No	None	Yes	No	Yes
74	16	95.2381	Upper Caste	High school	Unmarried	Non-agriculture	Courtyard	Practice	Place where stayed during menstruation	Open Place	Dairy	Once	Homemade pad	6 hours	Sunlight	Yes	Yes	None	No	No	No	No	No	No	Yes	No	No	No	Yes	No	None	Yes	No	Yes
75	15	142.857	Dalit	Middle school	Unmarried	Agriculture	Courtyard	Practice	Place where stayed during menstruation	Open Place	Dairy	Once	Clothes	6 hours	Sunlight	Yes	Yes	None	No	No	No	No	No	No	No	No	No	No	No	Yes	None	No	No	Yes
76	16	95.2381	Upper Caste	High school	Unmarried	Agriculture	Livestock shed	Practice	Place where stayed during menstruation	Temporary Toilet	Dairy	2-3 times	Clothes	6 hours	Sunlight	Yes	Yes	None	No	No	Yes	No	No	No	No	No	No	No	No	No	None	Yes	No	Yes
77	15	142.857	Dalit	Middle school	Unmarried	Agriculture	Courtyard	Practice	Outside home	Open Place	Dairy	Once	Homemade pad	6 hours	Sunlight	Yes	Yes	None	No	No	No	No	No	No	No	Yes	No	No	No	Yes	None	No	No	No
78	13	142.857	Upper Caste	Middle school	Unmarried	Agriculture	Livestock shed	Practice	Place where stayed during menstruation	Temporary Toilet	Fruits and vegetables	2-3 times	Clothes	6 hours	Sunlight	Yes	Yes	None	Yes	No	No	Yes	No	No	No	No	No	No	No	No	None	No	No	Yes
81	16	142.857	Upper Caste	Middle school	Unmarried	Agriculture	Livestock shed	Practice	Place where stayed during menstruation	Open Place	Dairy	Once	Clothes	6 hours	Sunlight	Yes	Yes	None	No	Yes	No	No	No	No	No	No	No	No	No	No	None	No	No	Yes
82	15	114.286	Upper Caste	Middle school	Unmarried	Agriculture	Livestock shed	Practice	Outside home	Open Place	Dairy	Once	Clothes	Less than 6 hours	Sunlight	Yes	Yes	None	No	No	No	No	No	No	No	No	No	No	No	No	None	No	No	Yes
83	15	142.857	Upper Caste	High school	Unmarried	Agriculture	Livestock shed	Practice	Place where stayed during menstruation	Open Place	Dairy	Once	Clothes	Less than 6 hours	Sunlight	Yes	Yes	None	Yes	No	No	No	No	No	Yes	No	No	No	No	No	None	No	No	Yes
84	16	171.429	Upper Caste	High school	Unmarried	Agriculture	Livestock shed	Practice	Outside home	Temporary Toilet	Dairy	2-3 times	Homemade pad	Less than 6 hours	Sunlight	Yes	Yes	None	Yes	No	No	No	No	No	Yes	No	No	No	No	No	None	No	No	Yes
87	19	85.7143	Upper Caste	Middle school	Unmarried	Agriculture	Livestock shed	Practice	Outside home	Temporary Toilet	Dairy	2-3 times	Homemade pad	Less than 6 hours	Sunlight	Yes	Yes	None	Yes	Yes	Yes	No	No	No	Yes	No	No	No	No	Yes	None	No	No	Yes
88	15	47.619	Upper Caste	High school	Unmarried	Agriculture	Livestock shed	Practice	Outside home	Temporary Toilet	Dairy	Once	Clothes	Less than 6 hours	Sunlight	No	No	None	Yes	No	No	Yes	No	No	No	No	No	No	No	No	None	Yes	Yes	Yes
89	16	14.2857	Upper Caste	Middle school	Unmarried	Agriculture	Livestock shed	Practice	Outside home	Open Place	Dairy	2-3 times	Clothes	6 hours	Sunlight	No	Yes	None	Yes	Yes	No	No	No	No	Yes	No	No	No	No	No	None	No	Yes	Yes
90	16	14.2857	Upper Caste	Middle school	Unmarried	Agriculture	Livestock shed	Practice	Outside home	Temporary Toilet	Dairy	2-3 times	Clothes	Less than 6 hours	Sunlight	No	No	None	No	No	No	No	No	No	Yes	No	No	No	No	No	None	No	No	Yes
91	19	142.857	Dalit	High school	Unmarried	Agriculture	Courtyard	Practice	Outside home	Temporary Toilet	Dairy	2-3 times	Clothes	More than 6 hours	Sunlight	Yes	Yes	None	No	No	No	No	No	No	No	No	No	No	No	Yes	None	No	No	Yes
96	17	95.2381	Upper Caste	High school	Unmarried	Agriculture	Livestock shed	Practice	Place where stayed during menstruation	Open Place	Dairy	Once	Clothes	6 hours	Sunlight	No	No	None	Yes	Yes	Yes	No	No	No	No	No	No	Yes	No	Yes	None	No	Yes	Yes
97	16	190.476	Upper Caste	High school	Unmarried	Agriculture	Livestock shed	Practice	Place where stayed during menstruation	Open Place	Dairy	Once	Clothes	6 hours	Sunlight	Yes	Yes	None	No	Yes	Yes	No	No	No	No	No	No	No	No	No	None	No	No	Yes
99	16	190.476	Upper Caste	High school	Unmarried	Agriculture	Livestock shed	Practice	Place where stayed during menstruation	Open Place	Dairy	2-3 times	Clothes	6 hours	Sunlight	Yes	Yes	None	No	No	No	No	No	No	No	No	No	No	No	No	None	No	No	Yes
102	15	57.1429	Dalit	Middle school	Unmarried	Agriculture	Livestock shed	Practice	Outside home	Open Place	Dairy	More than 3 times	Clothes	More than 6 hours	Sunlight	Yes	Yes	None	No	Yes	No	No	No	No	No	No	No	No	No	No	None	No	No	Yes
103	16	114.286	Upper Caste	High school	Unmarried	Agriculture	Livestock shed	Practice	Outside home	Temporary Toilet	Dairy	Once	Clothes	6 hours	Sunlight	Yes	Yes	None	No	Yes	Yes	No	No	No	Yes	No	No	No	No	No	None	No	No	No
105	16	228.571	Upper Caste	High school	Unmarried	Non-agriculture	Livestock shed	Practice	Place where stayed during menstruation	Open Place	Dairy	Once	Clothes	More than 6 hours	Sunlight	Yes	Yes	None	No	Yes	No	No	No	No	No	No	Yes	No	No	No	None	No	No	Yes
2	15	114.286	Upper Caste	Middle school	Unmarried	Agriculture	Livestock shed	Practice	Place where stayed during menstruation	Temporary Toilet	Dairy	Once	Clothes	6 hours	Sunlight	Yes	Yes	None	No	No	No	No	No	yes	No	No	No	Yes	No	No	None	No	No	Yes
7	14	95.2381	Upper Caste	High school	Married	Non-agriculture	Livestock shed	Practice	Place where stayed during menstruation	Open Place	Dairy	Once	Clothes	6 hours	Sunlight	Yes	Yes	None	Yes	No	No	No	Yes	yes	No	No	Yes	No	No	No	None	No	No	Yes
64	16	95.2381	Upper Caste	Middle school	Unmarried	Agriculture	Livestock shed	Practice	Place where stayed during menstruation	Temporary Toilet	Dairy	Once	Clothes	6 hours	Sunlight	Yes	Yes	None	No	No	No	No	No	yes	No	No	No	Yes	No	No	None	No	No	Yes
65	16	142.857	Upper Caste	Middle school	Unmarried	Agriculture	Livestock shed	Practice	Outside home	Open Place	Dairy	Once	Clothes	More than 6 hours	Sunlight	Yes	Yes	None	No	No	No	No	No	yes	No	No	No	Yes	No	No	None	No	No	Yes
1	16	95.2381	Upper Caste	High school	Unmarried	Agriculture	Livestock shed	Practice	Place where stayed during menstruation	Open Place	Dairy	Once	Clothes	6 hours	Sunlight	Yes	Yes	None	No	No	Yes	No	Yes	No	Yes	No	No	No	No	No	Vaginal inflammation	No	No	Yes
66	18	285.714	Upper Caste	High school	Unmarried	Agriculture	Livestock shed	Practice	Place where stayed during menstruation	Open Place	Dairy	Once	Clothes	More than 6 hours	Sunlight	Yes	Yes	None	No	No	Yes	Yes	Yes	No	No	No	Yes	No	No	Yes	Vaginal inflammation	Yes	No	Yes
69	15	171.429	Upper Caste	High school	Unmarried	Non-agriculture	Livestock shed	Practice	Outside home	Temporary Toilet	Dairy	Once	Clothes	More than 6 hours	Sunlight	Yes	Yes	None	No	Yes	Yes	No	No	No	Yes	No	No	No	No	No	Vaginal inflammation	No	No	Yes
72	16	457.143	Upper Caste	High school	Unmarried	Agriculture	Livestock shed	Practice	Place where stayed during menstruation	Open Place	Dairy	Once	Clothes	More than 6 hours	Sunlight	Yes	Yes	None	No	No	No	No	No	No	Yes	No	No	No	No	Yes	Vaginal inflammation	No	No	Yes
79	15	152.381	Dalit	High school	Unmarried	Agriculture	Livestock shed	Practice	Outside home	Open Place	Dairy	2-3 times	Homemade pad	6 hours	Sunlight	Yes	Yes	None	No	No	No	Yes	No	No	No	No	No	No	Yes	No	Vaginal inflammation	Yes	No	Yes
80	16	190.476	Upper Caste	High school	Unmarried	Agriculture	Livestock shed	Practice	Place where stayed during menstruation	Temporary Toilet	Dairy	Once	Homemade pad	6 hours	Sunlight	Yes	Yes	None	Yes	Yes	Yes	No	No	No	No	No	No	Yes	Yes	No	Vaginal inflammation	No	No	Yes
92	16	152.381	Upper Caste	High school	Unmarried	Agriculture	Livestock shed	Practice	Place where stayed during menstruation	Temporary Toilet	Dairy	2-3 times	Clothes	6 hours	Sunlight	No	No	None	Yes	No	No	No	No	No	No	No	No	No	No	Yes	Vaginal inflammation	No	Yes	Yes
95	17	9.52381	Upper Caste	High school	Unmarried	Agriculture	Livestock shed	Practice	Outside home	Open Place	Dairy	Once	Clothes	6 hours	Sunlight	No	No	None	Yes	Yes	Yes	No	No	No	No	No	No	Yes	No	Yes	Vaginal inflammation	No	Yes	Yes
100	15	47.619	Upper Caste	High school	Unmarried	Agriculture	Livestock shed	Practice	Outside home	Open Place	Dairy	Once	Clothes	6 hours	Sunlight	Yes	Yes	None	No	No	No	Yes	Yes	No	No	No	No	No	No	No	Vaginal inflammation	No	No	No
107	15	142.857	Upper Caste	High school	Unmarried	Agriculture	Livestock shed	Practice	Place where stayed during menstruation	Open Place	Dairy	Once	Clothes	6 hours	Sunlight	Yes	Yes	None	Yes	No	No	No	No	No	No	No	No	Yes	No	Yes	Vaginal inflammation	No	Yes	No
101	19	9.52381	Upper Caste	High school	Unmarried	Agriculture	Livestock shed	Practice	Outside home	Temporary Toilet	Dairy	Once	Clothes	6 hours	Sunlight	Yes	Yes	None	No	Yes	No	No	No	yes	No	No	Yes	No	No	No	Vaginal inflammation	No	No	Yes
28	14	47.619	Upper Caste	Middle school	Unmarried	Agriculture	Chhuikatero/Chhau shed	Practice	Outside home	Open Place	Dairy	Once	Clothes	More than 6 hours	Sunlight	Yes	Yes	Physical abuse	Yes	No	No	Yes	Yes	No	No	Yes	No	No	Yes	No	None	No	No	Yes
32	16	95.2381	Upper Caste	High school	Unmarried	Agriculture	Livestock shed	Practice	Outside home	Open Place	Dairy	Once	Clothes	More than 6 hours	Sunlight	Yes	Yes	Physical abuse	No	No	No	Yes	No	No	No	No	No	No	No	No	None	No	No	Yes
86	17	19.0476	Upper Caste	High school	Unmarried	Agriculture	Livestock shed	Practice	Place where stayed during menstruation	Open Place	Dairy	Once	Homemade pad	6 hours	Inside living spaces	No	Yes	Physical abuse	No	No	No	Yes	No	No	Yes	No	No	No	No	No	None	No	Yes	Yes
9	18	142.857	Upper Caste	High school	Unmarried	Agriculture	Separate Space or room inside home	Dont Practice
15	19	285.714	Upper Caste	High school	Unmarried	Non-agriculture	Separate Space or room inside home	Dont Practice
17	17	95.2381	Upper Caste	High school	Unmarried	Agriculture	Separate Space or room inside home	Dont Practice
20	18	142.857	Upper Caste	High school	Unmarried	Agriculture	Separate Space or room inside home	Dont Practice
21	16	95.2381	Dalit	High school	Unmarried	Agriculture	Separate Space or room inside home	Dont Practice
22	19	142.857	Upper Caste	High school	Unmarried	Agriculture	Separate Space or room inside home	Dont Practice
25	16	133.333	Dalit	High school	Unmarried	Non-agriculture	Separate Space or room inside home	Dont Practice
27	14	142.857	Upper Caste	High school	Unmarried	Agriculture	Separate Space or room inside home	Dont Practice
29	14	476.19	Upper Caste	Middle school	Unmarried	Non-agriculture	Separate Space or room inside home	Dont Practice
34	16	142.857	Dalit	Middle school	Unmarried	Non-agriculture	Separate Space or room inside home	Dont Practice
35	13	95.2381	Upper Caste	Middle school	Unmarried	Agriculture	Separate Space or room inside home	Dont Practice
37	14	9.52381	Upper Caste	High school	Unmarried	Agriculture	Separate Space or room inside home	Dont Practice
38	16	114.286	Dalit	Middle school	Unmarried	Agriculture	Separate Space or room inside home	Dont Practice
39	15	95.2381	Upper Caste	High school	Unmarried	Non-agriculture	Separate Space or room inside home	Dont Practice
40	15	380.952	Upper Caste	High school	Unmarried	Non-agriculture	Separate Space or room inside home	Dont Practice
41	14	95.2381	Upper Caste	Middle school	Unmarried	Agriculture	Separate Space or room inside home	Dont Practice
43	14	95.2381	Upper Caste	Middle school	Unmarried	Agriculture	Separate Space or room inside home	Dont Practice
45	14	285.714	Upper Caste	High school	Unmarried	Non-agriculture	Separate Space or room inside home	Dont Practice
46	13	95.2381	Upper Caste	Middle school	Unmarried	Agriculture	Separate Space or room inside home	Dont Practice
48	16	95.2381	Upper Caste	Middle school	Unmarried	Agriculture	Separate Space or room inside home	Dont Practice
50	15	304.762	Upper Caste	High school	Unmarried	Agriculture	Separate Space or room inside home	Dont Practice
51	13	95.2381	Upper Caste	Middle school	Unmarried	Agriculture	Separate Space or room inside home	Dont Practice
56	16	95.2381	Dalit	Middle school	Unmarried	Non-agriculture	Separate Space or room inside home	Dont Practice
70	15	133.333	Dalit	High school	Unmarried	Agriculture	Separate Space or room inside home	Dont Practice
85	15	95.2381	Upper Caste	Middle school	Unmarried	Agriculture	Separate Space or room inside home	Dont Practice
93	15	142.857	Upper Caste	High school	Unmarried	Agriculture	Separate Space or room inside home	Dont Practice
94	16	142.857	Upper Caste	High school	Unmarried	Agriculture	Separate Space or room inside home	Dont Practice
98	16	47.619	Upper Caste	High school	Unmarried	Non-agriculture	Separate Space or room inside home	Dont Practice
104	18	9.52381	Upper Caste	High school	Unmarried	Agriculture	Separate Space or room inside home	Dont Practice
106	16	219.048	Upper Caste	High school	Unmarried	Non-agriculture	Separate Space or room inside home	Dont Practice
